# Supplementary material for: Host-Induced Silencing of Fusarium graminearum Genes Enhances the Resistance of Brachypodium distachyon to Fusarium Head Blight
Source: Front Plant Sci. 2019 Oct 30;10:1362. doi: 10.3389/fpls.2019.01362 (PMC6831556; doi:10.3389/fpls.2019.01362)
Supplement: Table S1 — List of primers used in this study. [file Table_1.xlsx]

## Sheet: Sheet1
Table S1 | List of primers used in this study
Name	used for	Primer sequence (5’→3’ )
Fg00677-RNAi-F	Fg00677-RNAi vector construction	TGTCCGATTCTACATCTTTGAGC
Fg00677-RNAi-R	Fg00677-RNAi vector construction	TGTGCCAGGGCTTCTTTT
Fg08731-RNAi-F	Fg08731-RNAi vector construction	TTCCCTGGCAAGGTCTCAAG
Fg08731-RNAi-R	Fg08731-RNAi vector construction	TATCGTCCAATCCTGTCGCTTC
CYP51B-RNAi-F	CYP51BAC-RNAi vector construction	CAGCAAGTTTGACGAGTCCCT
CYP51B-RNAi-R	CYP51BAC-RNAi vector construction	CAATGGACCGAGAGTTCATAAGGTGCTTCATCAT
CYP51A-RNAi-F	CYP51BAC-RNAi vector construction	TATGAACTCTCGGTCCATTGACAATCC
CYP51A-RNAi-R	CYP51BAC-RNAi vector construction	TGCTTCCAATGCAGCAAACTCGGCAG
CYP51C-RNAi-F	CYP51BAC-RNAi vector construction	AGTTTGCTGCATTGGAAGCACCGTACA
CYP51C-RNAi-R	CYP51BAC-RNAi vector construction	CATTGGAGCAGTCATAAACA
Fg00677-qRT-F	qRT-PCR analysis	TACCAGAAGTGCGTCGTCAAGG
Fg00677-qRT-R	qRT-PCR analysis	CGCGAACAACATCGAGTAGAGC
Fg08731-qRT-F	qRT-PCR analysis	ATTTATCTCGGCACCAAC
Fg08731-qRT-R	qRT-PCR analysis	CGATGGATGAAGGACTTG
CYP51A-qRT-F	qRT-PCR analysis	CCTTTGGTGCCGGTAGACAT
CYP51A-qRT-R	qRT-PCR analysis	GCCTGCGTTTATTCGATGGG
CYP51B-qRT-F	qRT-PCR analysis	TCTACACCGTTCTCACTACTCC
CYP51B-qRT-R	qRT-PCR analysis	GCTTCTCTTGAAGTAATCGC
CYP51C-qRT-F	qRT-PCR analysis	CGAGTCCCTGGCACTGAATG
CYP51C-qRT-R	qRT-PCR analysis	GCTCATCACCCCAAAACCGT
beta-tubulin-qRT-F	qRT-PCR analysis	ATCTCGAGCCCGGTACCATGG
beta-tubulin-qRT-R	qRT-PCR analysis	CTCGGTGTAATGACCCTTGGCC
Tubulin-biomass-F	Biomass analysis	CGTCCAGAGCAAGAACTCATCA
Tubulin-biomass-R	Biomass analysis	TGCGTCGGAACATAGCAGTAA
UBC18-biomass-F	Biomass analysis	GATGAACTGCGTGTCCCCC
UBC18-biomass-R	Biomass analysis	GGTAAGTCTCACCAGCGTAGAGG
Fg00677-RNAi-F	Molecular analysis of transgenic B. distachyon	TGTCCGATTCTACATCTTTGAGCT
Fg00677-RNAi-R	Molecular analysis of transgenic B. distachyon	TGTGCCAGGGCTTCTTTTGG
Fg08731-RNAi-F	Molecular analysis of transgenic B. distachyon	CTGGCAAGGTCTCAAGGCTG
Fg08731-RNAi-R	Molecular analysis of transgenic B. distachyon	TCCAATCCTGTCGCTTCCAC
CYPBAC-RNAi-F	Molecular analysis of transgenic B. distachyon	CAGCAAGTTTGACGAGTCCCTG
CYPBAC-RNAi-R	Molecular analysis of transgenic B. distachyon	CATTGGAGCAGTCATAAACAACCT
Bar-F	Molecular analysis of transgenic B. distachyon	ATCTCGGTGACGGGCAGGAC
Bar-R	Molecular analysis of transgenic B. distachyon	GCACCATCGTCAACCACTACATC
