# Supplementary material for: Host-Induced Silencing of Fusarium graminearum Genes Enhances the Resistance of Brachypodium distachyon to Fusarium Head Blight
Source: Front Plant Sci. 2019 Oct 30;10:1362. doi: 10.3389/fpls.2019.01362 (PMC6831556; doi:10.3389/fpls.2019.01362)
Supplement: Table S2 — Prediction of off-target transcripts for Fg00677 and Fg08731. [file Table_2.xlsx]

## Sheet: Sheet1
Table S2 | Prediction of off-target transcripts for Fg00677 and Fg08731a
Organismb	Fg00677		Fg08731
	all hits	efficient hits	all hits	efficient hits
Fusarium graminearum	0	0	0	0
Triticum aestivum	0	0	0	0
Brachypodiam distachyon	0	0	0	0
Homo sapiens	0	0	0	0
a Simulations were run using Si-Fi software (v21) for off-target prediction (http://labtools.ipk-gatersleben.de). b F. graminearum cDNA sequence files were obtained from the EnsemblFungi database(http://fungi.ensembl.org/Fusarium_graminearum_gca_000240135/Info/Index); T. aestivum and B. distachyon cDNA sequence files were obtained from Ensembl Plants database (http://plants.ensembl.org/); H. sapi…
